# Supplementary material for: Bacterial Dynamics of Wheat Silage
Source: Front Microbiol. 2019 Jul 9;10:1532. doi: 10.3389/fmicb.2019.01532 (PMC6632545; doi:10.3389/fmicb.2019.01532)
Supplement: TABLE S4 — Pathways predictions during ensiling of wheat silage with and without L. plantarum supplement. [file Table_2.XLSX]

## Sheet: Sheet1
Table S4 Pathways predictions during ensiling of wheat silage with and without L. plantarum supplement
Level_1	Level_2	Level_3# OUT ID	Pre-ensiled	h6	d1	d2	d7	d15	d30	d90	U_AS	Lp_h6	Lp_d1	Lp_d2	Lp_d7	Lp_d15	Lp_d30	Lp_90	Lp_AS	Lb_d90	Lb_AS	Avg
Environmental Information Processing	Membrane Transport	Transporters	7.78507	7.84018	7.94944	9.18447	9.41546	8.3809	6.88377	6.82543	6.80929	7.43616	6.92672	6.81332	6.81105	6.80483	6.81828	6.81257	6.82735	6.57531	6.62336	7.34331
Environmental Information Processing	Membrane Transport	ABC transporters	4.39106	4.46685	4.01319	4.88769	5.05436	4.43326	3.78209	3.75848	3.74078	4.16642	3.84121	3.78269	3.7816	3.77786	3.78562	3.77988	3.77602	2.68264	3.0522	3.94494
Poorly Characterized	General function prediction only	General function prediction only_Unclassified	3.46033	3.43325	3.5413	3.29286	3.25142	3.36662	3.54127	3.53938	3.52997	3.4577	3.5295	3.54554	3.54584	3.54775	3.54476	3.54474	3.53897	3.10362	3.25585	3.45109
Genetic Information Processing	Replication and Repair	DNA repair and recombination proteins	2.44221	2.34318	3.10126	2.23663	2.08116	2.46345	2.50916	2.50167	2.50025	2.3772	2.46538	2.47822	2.4784	2.47864	2.47688	2.47967	2.47927	2.88292	2.74397	2.50103
Metabolism	Nucleotide Metabolism	Purine metabolism	2.02142	1.91819	2.67845	1.9999	1.88598	2.18788	2.09937	2.0884	2.08942	1.98714	2.0561	2.06028	2.06027	2.05963	2.05936	2.06205	2.0644	2.65554	2.4505	2.13075
Environmental Information Processing	Signal Transduction	Two-component system	2.35625	2.4405	1.58621	2.03845	2.11929	1.84947	1.99527	1.99836	1.99067	2.13987	2.03075	2.03083	2.03103	2.03082	2.03146	2.02848	2.02758	1.13936	1.44461	1.96364
Genetic Information Processing	Transcription	Transcription factors	2.1764	2.28398	1.88537	2.54775	2.66804	2.15493	1.60802	1.58928	1.58977	1.91494	1.63469	1.58829	1.58758	1.58864	1.59059	1.58826	1.59748	1.67451	1.63573	1.83707
Genetic Information Processing	Translation	Ribosome	1.51177	1.38718	2.18891	1.49181	1.36589	1.76376	1.83651	1.83496	1.83776	1.63274	1.79126	1.80782	1.80795	1.80742	1.80644	1.80964	1.81462	2.43519	2.22165	1.79754
Poorly Characterized	Function unknown	Function unknown_Unclassified	2.16344	2.22464	1.92806	2.02399	2.04638	1.85077	1.66724	1.66001	1.6593	1.85987	1.68234	1.66373	1.66356	1.66454	1.66458	1.66349	1.6598	1.57619	1.60504	1.78563
Environmental Information Processing	Membrane Transport	Secretion system	2.18076	2.25026	1.68582	2.00113	2.05175	1.8044	1.62403	1.61765	1.61363	1.85765	1.65311	1.6322	1.63206	1.63126	1.6334	1.6311	1.62654	1.22618	1.36182	1.72183
Metabolism	Enzyme Families	Peptidases	1.54565	1.54621	1.71011	1.55126	1.52916	1.5766	1.51256	1.5092	1.51006	1.51749	1.50436	1.50097	1.50093	1.50178	1.50092	1.50153	1.507	1.69818	1.62882	1.54488
Metabolism	Nucleotide Metabolism	Pyrimidine metabolism	1.3716	1.2797	1.90969	1.37225	1.28021	1.53581	1.48089	1.47259	1.47225	1.37739	1.44716	1.45157	1.45156	1.45157	1.45081	1.45283	1.45851	1.85075	1.71406	1.48848
Cellular Processes and Signaling	Other ion-coupled transporters	Other ion-coupled transporters_Unclassified	1.72362	1.68358	2.03974	1.86902	1.85971	1.80346	1.29022	1.26977	1.26273	1.45847	1.28948	1.25428	1.25368	1.25513	1.25524	1.25462	1.25377	1.31063	1.29178	1.45679
Genetic Information Processing	Replication and Repair	Chromosome	1.34735	1.33557	1.43602	1.22119	1.18399	1.24338	1.25028	1.24865	1.25531	1.24729	1.23592	1.23784	1.23793	1.23843	1.2376	1.23897	1.24286	1.68757	1.53117	1.29775
Metabolism	Carbohydrate Metabolism	Amino sugar and nucleotide sugar metabolism	1.09992	1.08515	1.34404	1.32651	1.32288	1.30967	1.22434	1.22254	1.2327	1.17161	1.20332	1.20215	1.20205	1.20212	1.2021	1.20395	1.21584	1.98498	1.71557	1.28797
Genetic Information Processing	Translation	Ribosome Biogenesis	1.24906	1.21178	1.43313	1.18213	1.14	1.24016	1.22304	1.22056	1.22228	1.19995	1.20895	1.21064	1.21065	1.21041	1.21034	1.21137	1.21246	1.46692	1.37971	1.2444
Metabolism	Amino Acid Metabolism	Amino acid related enzymes	1.14983	1.11171	1.33387	1.08495	1.04175	1.17723	1.22412	1.22309	1.22404	1.16385	1.2103	1.21674	1.21682	1.21665	1.21625	1.21721	1.21966	1.36321	1.31526	1.20666
Metabolism	Others	Others_Unclassified	1.05304	1.02388	1.11064	1.15239	1.15937	1.16817	1.1649	1.17026	1.18021	1.10975	1.15204	1.15468	1.1547	1.15502	1.15458	1.15619	1.15902	1.83527	1.59673	1.20057
Metabolism	Carbohydrate Metabolism	Glycolysis / Gluconeogenesis	1.07616	1.0574	1.28141	1.21837	1.20423	1.23536	1.18345	1.18295	1.18387	1.14779	1.17495	1.17411	1.17402	1.17362	1.17403	1.17467	1.17611	1.38882	1.31425	1.1945
Metabolism	Carbohydrate Metabolism	Pyruvate metabolism	1.03856	1.03286	1.1702	1.18755	1.18871	1.19972	1.11892	1.11757	1.11763	1.10701	1.11739	1.11307	1.11295	1.11269	1.11318	1.11328	1.112	1.19978	1.16759	1.12846
Cellular Processes	Cell Motility	Bacterial motility proteins	1.47274	1.43554	0.813797	0.592948	0.556472	0.700192	1.27867	1.28497	1.27766	1.228	1.28172	1.31774	1.31862	1.31709	1.31654	1.31567	1.33254	0.402579	0.722102	1.10345
Metabolism	Amino Acid Metabolism	Arginine and proline metabolism	1.12154	1.10138	1.10246	1.13165	1.13853	1.14261	1.12414	1.12211	1.11575	1.12608	1.13076	1.12915	1.12911	1.12921	1.12921	1.12831	1.12729	0.751386	0.88358	1.09286
Metabolism	Carbohydrate Metabolism	Fructose and mannose metabolism	0.7401	0.773414	0.772776	1.1284	1.18308	0.983914	0.820503	0.828529	0.857952	0.83103	0.809107	0.798669	0.798405	0.79793	0.799323	0.802136	0.808617	2.45065	1.878	0.992766
Metabolism	Energy Metabolism	Oxidative phosphorylation	0.948012	0.935056	0.926432	0.851961	0.840746	0.919664	1.04841	1.05003	1.04691	0.987256	1.04615	1.0568	1.05703	1.05877	1.05634	1.05622	1.05199	0.796373	0.888751	0.980154
Metabolism	Carbohydrate Metabolism	Butanoate metabolism	0.780447	0.786674	0.701532	0.82994	0.851233	0.893551	1.05608	1.0678	1.0709	0.980588	1.06296	1.07402	1.07414	1.07314	1.07374	1.0738	1.06824	1.03627	1.05373	0.97941
Metabolism	Energy Metabolism	Methane metabolism	0.816574	0.822919	0.871707	0.911007	0.915823	0.941425	0.972167	0.974914	0.976604	0.933236	0.970753	0.973819	0.973817	0.9735	0.973733	0.973973	0.976362	1.04925	1.02476	0.948755
Genetic Information Processing	Replication and Repair	DNA replication proteins	0.991783	0.958768	1.29302	0.869275	0.792318	0.943425	0.911615	0.905543	0.906406	0.888731	0.890154	0.891639	0.891672	0.891821	0.891171	0.892612	0.894429	1.20058	1.09415	0.947321
Genetic Information Processing	Translation	Aminoacyl-tRNA biosynthesis	0.767093	0.702627	1.11441	0.789679	0.731327	0.928373	0.959147	0.958043	0.959105	0.84831	0.93613	0.944403	0.94446	0.943819	0.943719	0.945284	0.94776	1.24766	1.1441	0.934497
Metabolism	Energy Metabolism	Carbon fixation pathways in prokaryotes	0.828537	0.810864	0.89	0.840589	0.835557	0.924362	0.992507	0.995905	0.992898	0.939041	0.993502	0.999272	0.999327	0.99902	0.998992	0.998863	0.996495	0.80999	0.879163	0.932889
Genetic Information Processing	Folding, Sorting and Degradation	Chaperones and folding catalysts	0.910023	0.899605	0.915727	0.889474	0.887019	0.907939	0.906624	0.90734	0.906703	0.906622	0.906851	0.907023	0.907037	0.907527	0.906999	0.906992	0.905823	0.893885	0.898347	0.904082
Genetic Information Processing	Replication, recombination and repair proteins	Replication, recombination and repair proteins_Unclassified	1.51382	1.61416	1.48803	0.81159	0.656192	0.660963	0.729207	0.720491	0.729709	0.916813	0.71264	0.711372	0.711644	0.711546	0.711088	0.712959	0.714032	1.22631	1.04495	0.899869
Environmental Information Processing	Membrane Transport	Phosphotransferase system (PTS)	0.90475	0.954343	0.999366	1.49121	1.57848	1.15159	0.634559	0.61733	0.626351	0.79735	0.630213	0.594507	0.593844	0.592837	0.596144	0.5963	0.612551	1.451	1.14178	0.871816
Metabolism	Amino Acid Metabolism	Cysteine and methionine metabolism	0.861915	0.86368	0.860744	0.882903	0.891129	0.875763	0.855408	0.854661	0.856409	0.865157	0.856449	0.85438	0.854337	0.854546	0.854473	0.854485	0.85508	0.910896	0.892623	0.866055
Metabolism	Carbohydrate Metabolism	Pentose phosphate pathway	0.86555	0.868775	1.02108	0.912704	0.892974	0.913194	0.825026	0.820984	0.821559	0.839084	0.819009	0.814099	0.814002	0.814264	0.814145	0.81453	0.816687	0.972393	0.916315	0.861914
Metabolism	Amino Acid Metabolism	Alanine, aspartate and glutamate metabolism	0.753512	0.723394	0.792101	0.69107	0.675259	0.777201	0.890822	0.895171	0.895247	0.825119	0.886138	0.895447	0.895575	0.895415	0.895024	0.895457	0.896378	0.887451	0.891619	0.839863
Environmental Information Processing	Membrane Transport	Bacterial secretion system	1.17722	1.265	0.93258	1.02623	1.02301	0.85983	0.736476	0.732307	0.730174	0.917451	0.754967	0.739441	0.739335	0.739467	0.7402	0.738938	0.732164	0.539448	0.604762	0.827842
Metabolism	Carbohydrate Metabolism	Propanoate metabolism	0.697801	0.673126	0.755834	0.685631	0.672735	0.781036	0.883857	0.889194	0.885266	0.815021	0.885758	0.894024	0.894114	0.89333	0.89362	0.893481	0.887394	0.641197	0.730904	0.80807
Metabolism	Amino Acid Metabolism	Glycine, serine and threonine metabolism	0.771291	0.805031	0.576178	0.743709	0.77146	0.732198	0.849557	0.856025	0.856993	0.841966	0.859805	0.865644	0.865764	0.866074	0.865647	0.865137	0.860541	0.706701	0.762114	0.806412
Metabolism	Carbohydrate Metabolism	Starch and sucrose metabolism	0.809509	0.789342	0.96589	0.920378	0.914139	0.89667	0.716622	0.712312	0.716917	0.755229	0.71056	0.698367	0.69813	0.698344	0.698694	0.699407	0.708362	1.14414	0.989999	0.802264
Genetic Information Processing	Translation proteins	Translation proteins_Unclassified	0.772231	0.757581	0.86204	0.741651	0.722638	0.753594	0.709692	0.705851	0.706438	0.713898	0.701917	0.700343	0.700334	0.700558	0.700277	0.700736	0.701708	0.832799	0.787117	0.735337
Genetic Information Processing	Replication and Repair	Homologous recombination	0.68717	0.659272	0.878847	0.631954	0.58667	0.705332	0.737975	0.737073	0.73715	0.690274	0.724748	0.730013	0.730081	0.730032	0.72958	0.730488	0.731616	0.87392	0.825025	0.729327
Metabolism	Lipid Metabolism	Lipid biosynthesis proteins	0.585881	0.563936	0.619486	0.560122	0.552063	0.635965	0.730176	0.735462	0.736243	0.665994	0.726654	0.73491	0.735025	0.735159	0.734541	0.735	0.731558	0.767726	0.758291	0.686536
Metabolism	Glycan Biosynthesis and Metabolism	Peptidoglycan biosynthesis	0.633005	0.601184	0.840291	0.629429	0.592646	0.689687	0.686941	0.683878	0.684071	0.641541	0.673372	0.676531	0.676555	0.676488	0.676185	0.677003	0.677795	0.823099	0.77365	0.684913
Metabolism	Energy metabolism	Energy metabolism_Unclassified	0.642428	0.671028	0.4155	0.716085	0.776291	0.665645	0.697073	0.699492	0.699296	0.714715	0.710325	0.71028	0.710291	0.710601	0.710607	0.709614	0.710247	0.489015	0.566352	0.669731
Metabolism	Energy Metabolism	Nitrogen metabolism	0.612577	0.615986	0.4555	0.738344	0.791316	0.70089	0.690931	0.694065	0.692937	0.699246	0.703625	0.701185	0.701125	0.701457	0.701534	0.700608	0.70213	0.522606	0.584088	0.668955
Genetic Information Processing	Protein folding and associated processing	Protein folding and associated processing_Unclassified	0.654834	0.669105	0.534542	0.684339	0.713932	0.670229	0.682393	0.684185	0.682879	0.693867	0.691091	0.690535	0.690528	0.690659	0.690707	0.690043	0.689029	0.515902	0.577573	0.662967
Metabolism	Carbohydrate Metabolism	Citrate cycle (TCA cycle)	0.521001	0.56092	0.350949	0.640758	0.689774	0.620491	0.71541	0.723949	0.724152	0.689439	0.729542	0.734533	0.734591	0.734585	0.734638	0.733862	0.728342	0.525605	0.59957	0.65748
Cellular Processes and Signaling	Membrane and intracellular structural molecules	Membrane and intracellular structural molecules_Unclassified	0.79174	0.841379	0.574675	0.739767	0.774193	0.653443	0.622648	0.622442	0.620586	0.708806	0.637402	0.631224	0.631217	0.632416	0.631664	0.630579	0.625085	0.397507	0.478181	0.644471
Genetic Information Processing	Replication and Repair	Mismatch repair	0.652812	0.629816	0.845793	0.557291	0.503368	0.617026	0.63337	0.63057	0.631061	0.603318	0.618469	0.622158	0.622222	0.622427	0.621752	0.622764	0.625053	0.808686	0.7446	0.642766
Metabolism	Amino Acid Metabolism	Valine, leucine and isoleucine degradation	0.45803	0.463204	0.291573	0.404399	0.416842	0.489017	0.773233	0.786914	0.784051	0.663723	0.783003	0.802723	0.803025	0.802405	0.80213	0.801613	0.791503	0.369156	0.522127	0.632035
Genetic Information Processing	Transcription	Transcription machinery	0.531799	0.500307	0.548537	0.434542	0.412337	0.526388	0.680158	0.684396	0.683397	0.59707	0.673187	0.685932	0.686163	0.688465	0.685384	0.685838	0.690174	0.61638	0.643368	0.613359
Metabolism	Amino Acid Metabolism	Lysine biosynthesis	0.59701	0.56281	0.810631	0.581623	0.547149	0.650115	0.597014	0.591917	0.590824	0.574355	0.585283	0.584253	0.584218	0.584353	0.584026	0.584648	0.586017	0.693096	0.655895	0.607644
Metabolism	Carbohydrate Metabolism	Pentose and glucuronate interconversions	0.65135	0.664264	0.788873	0.771131	0.767598	0.733255	0.548713	0.541397	0.537189	0.609899	0.551987	0.538585	0.538353	0.539062	0.538997	0.538419	0.538767	0.44248	0.473183	0.595447
Metabolism	Amino Acid Metabolism	Valine, leucine and isoleucine biosynthesis	0.49742	0.516633	0.406082	0.483379	0.496185	0.515775	0.658802	0.664304	0.662829	0.612487	0.66369	0.67317	0.673321	0.673226	0.672934	0.672566	0.671003	0.438114	0.522428	0.588124
Metabolism	Amino Acid Metabolism	Phenylalanine, tyrosine and tryptophan biosynthesis	0.596727	0.594229	0.565104	0.548016	0.547934	0.574954	0.631204	0.629913	0.625261	0.618562	0.634865	0.638355	0.638417	0.638487	0.638226	0.637578	0.637306	0.29254	0.414109	0.584305
Metabolism	Carbohydrate Metabolism	Glyoxylate and dicarboxylate metabolism	0.567019	0.608011	0.370888	0.591737	0.626433	0.561331	0.631759	0.636294	0.632994	0.641818	0.647656	0.649687	0.649749	0.649628	0.649853	0.648667	0.643888	0.263023	0.396687	0.58248
Metabolism	Metabolism of Cofactors and Vitamins	Porphyrin and chlorophyll metabolism	0.597087	0.650729	0.284096	0.594418	0.645092	0.542525	0.609215	0.613547	0.60998	0.643153	0.629598	0.629507	0.629546	0.62972	0.629843	0.628305	0.630709	0.190504	0.342547	0.564743
Metabolism	Lipid Metabolism	Fatty acid metabolism	0.422978	0.433536	0.231456	0.369101	0.390008	0.433017	0.673511	0.685697	0.682926	0.597292	0.68589	0.701566	0.701803	0.701031	0.701163	0.700458	0.692776	0.270128	0.422879	0.552485
Metabolism	Lipid Metabolism	Fatty acid biosynthesis	0.499427	0.450956	0.73727	0.516089	0.484485	0.592433	0.530442	0.527033	0.527794	0.490793	0.515964	0.515192	0.51515	0.515316	0.514935	0.515926	0.515344	0.775302	0.685427	0.548699
Metabolism	Carbohydrate Metabolism	Galactose metabolism	0.422678	0.424498	0.505758	0.611192	0.629822	0.594434	0.541688	0.540287	0.540758	0.516816	0.538218	0.536154	0.536066	0.535936	0.536274	0.536369	0.543275	0.653677	0.607951	0.544834
Genetic Information Processing	Replication and Repair	DNA replication	0.49301	0.466336	0.6663	0.445831	0.40567	0.51167	0.540069	0.539026	0.539377	0.494933	0.527576	0.532364	0.532427	0.532441	0.531969	0.532826	0.533763	0.676447	0.627492	0.533133
Metabolism	Xenobiotics Biodegradation and Metabolism	Benzoate degradation	0.329865	0.337687	0.2092	0.426505	0.45898	0.452746	0.560208	0.572536	0.577187	0.510071	0.570133	0.576498	0.576556	0.575868	0.576467	0.576495	0.571093	0.648835	0.625517	0.512234
Metabolism	Lipid Metabolism	Glycerophospholipid metabolism	0.504602	0.506248	0.508698	0.533306	0.540899	0.517796	0.490094	0.489167	0.490629	0.496057	0.488133	0.486568	0.486548	0.486947	0.486642	0.486805	0.487509	0.59658	0.558153	0.507441
Genetic Information Processing	Folding, Sorting and Degradation	Protein export	0.420808	0.411519	0.494918	0.399067	0.379986	0.456388	0.537499	0.540013	0.539646	0.483693	0.531907	0.53933	0.53943	0.53927	0.538971	0.539368	0.538694	0.53799	0.540271	0.500461
Cellular Processes and Signaling	Pores ion channels	Pores ion channels_Unclassified	0.56253	0.609055	0.310738	0.576916	0.624207	0.5045	0.499826	0.503374	0.501995	0.558763	0.51818	0.513997	0.51401	0.515184	0.514438	0.513217	0.506423	0.257383	0.345582	0.497385
Metabolism	Energy Metabolism	Carbon fixation in photosynthetic organisms	0.500679	0.524913	0.503198	0.564922	0.573539	0.530204	0.456257	0.455702	0.458581	0.491951	0.458799	0.452481	0.452385	0.45281	0.452761	0.45282	0.454887	0.621219	0.561995	0.495795
Metabolism	Metabolism of Terpenoids and Polyketides	Terpenoid backbone biosynthesis	0.390237	0.364452	0.518565	0.376546	0.348384	0.450232	0.520816	0.522707	0.523327	0.455297	0.511818	0.519267	0.519349	0.519063	0.518846	0.519524	0.519605	0.602032	0.574463	0.488133
Metabolism	Amino Acid Metabolism	Tryptophan metabolism	0.392188	0.406013	0.235746	0.38892	0.410992	0.419715	0.576191	0.585114	0.58195	0.530201	0.588927	0.598516	0.598653	0.598097	0.598331	0.597506	0.589501	0.205652	0.344503	0.486669
Cellular Processes and Signaling	Signal transduction mechanisms	Signal transduction mechanisms_Unclassified	0.505986	0.503873	0.511406	0.507977	0.510417	0.492531	0.456758	0.455305	0.457196	0.469927	0.454154	0.452106	0.452084	0.451919	0.452177	0.452422	0.452431	0.586977	0.539446	0.482373
Metabolism	Metabolism of Cofactors and Vitamins	Pantothenate and CoA biosynthesis	0.441758	0.44811	0.423339	0.44193	0.445962	0.456971	0.505816	0.506719	0.506733	0.484881	0.505399	0.508946	0.509004	0.508962	0.508848	0.50882	0.51028	0.462381	0.47962	0.482341
Cellular Processes	Cell Motility	Bacterial chemotaxis	0.703344	0.704197	0.421652	0.236144	0.194092	0.264408	0.541623	0.543457	0.540831	0.534229	0.540198	0.556475	0.556887	0.556369	0.555867	0.555714	0.56611	0.208141	0.328552	0.479384
Metabolism	Amino Acid Metabolism	Tyrosine metabolism	0.353028	0.346176	0.291991	0.417361	0.439021	0.434622	0.487901	0.4961	0.501726	0.452515	0.490437	0.493974	0.493993	0.493515	0.493955	0.494399	0.492775	0.732102	0.650146	0.476618
Metabolism	Metabolism of Cofactors and Vitamins	One carbon pool by folate	0.378807	0.353228	0.468362	0.369267	0.35256	0.436323	0.485882	0.487301	0.487161	0.433977	0.479523	0.48499	0.485049	0.484926	0.484679	0.485119	0.484515	0.52262	0.510744	0.456581
Metabolism	Glycan Biosynthesis and Metabolism	Lipopolysaccharide biosynthesis proteins	0.659886	0.702254	0.477963	0.558021	0.578436	0.46069	0.39303	0.390192	0.389689	0.505629	0.405054	0.396339	0.396276	0.397076	0.39682	0.395985	0.390975	0.256893	0.30588	0.44511
Metabolism	Glycan Biosynthesis and Metabolism	Glycosyltransferases	0.482324	0.476423	0.584988	0.438193	0.41463	0.455645	0.414234	0.412492	0.413708	0.428081	0.408675	0.406527	0.406494	0.406641	0.406465	0.406976	0.405416	0.570642	0.513829	0.444862
Genetic Information Processing	Replication and Repair	Base excision repair	0.375581	0.361706	0.432373	0.352936	0.337426	0.402715	0.478529	0.481233	0.480532	0.429492	0.474485	0.481183	0.481273	0.481221	0.480862	0.481156	0.479202	0.452981	0.46328	0.442535
Metabolism	Amino Acid Metabolism	Histidine metabolism	0.371781	0.355542	0.298124	0.326093	0.330639	0.376161	0.490904	0.496301	0.494479	0.445757	0.494366	0.502113	0.502231	0.502563	0.501878	0.501668	0.500137	0.324887	0.384373	0.431579
Metabolism	Metabolism of Other Amino Acids	Glutathione metabolism	0.452472	0.442174	0.501851	0.404513	0.390116	0.434069	0.41484	0.413638	0.411861	0.417506	0.413555	0.412647	0.412655	0.412775	0.412562	0.412571	0.409473	0.366767	0.381514	0.416714
Genetic Information Processing	Translation	Translation factors	0.366011	0.347964	0.481721	0.358696	0.336502	0.406511	0.421454	0.421614	0.422357	0.388963	0.413991	0.416821	0.416846	0.416741	0.416589	0.417163	0.417782	0.538216	0.496828	0.415935
Metabolism	Enzyme Families	Protein kinases	0.471564	0.488495	0.333828	0.425952	0.443216	0.391377	0.416378	0.418598	0.417942	0.442675	0.423968	0.423859	0.423871	0.423423	0.423989	0.423517	0.421678	0.299625	0.343012	0.413525
Metabolism	Lipid Metabolism	Glycerolipid metabolism	0.382845	0.378588	0.431987	0.426493	0.424154	0.42865	0.396191	0.396757	0.398236	0.394741	0.394222	0.392475	0.39242	0.392373	0.392516	0.392812	0.393832	0.531666	0.483654	0.411822
Metabolism	Metabolism of Cofactors and Vitamins	Folate biosynthesis	0.402814	0.380703	0.480118	0.374663	0.358231	0.416635	0.425704	0.423333	0.420417	0.403235	0.421996	0.424033	0.424057	0.424247	0.423839	0.423811	0.423017	0.296017	0.342787	0.404719
Cellular Processes	Cell Growth and Death	Cell cycle - Caulobacter	0.340691	0.325369	0.434357	0.296078	0.270642	0.359019	0.414892	0.415889	0.417056	0.364524	0.405673	0.411637	0.411729	0.411643	0.411265	0.411967	0.412737	0.537229	0.494115	0.397185
Metabolism	Metabolism of Cofactors and Vitamins	Nicotinate and nicotinamide metabolism	0.409404	0.417189	0.389772	0.37195	0.3682	0.372096	0.397784	0.398406	0.398102	0.400114	0.398415	0.399826	0.399863	0.399966	0.399778	0.39974	0.398701	0.360548	0.375016	0.392362
Cellular Processes	Cell Motility	Flagellar assembly	0.568417	0.544071	0.343571	0.122954	0.0900052	0.189117	0.465041	0.466397	0.4638	0.429547	0.459783	0.478214	0.478652	0.478081	0.477485	0.47755	0.485213	0.14797	0.263461	0.391017
Genetic Information Processing	Folding, Sorting and Degradation	RNA degradation	0.35932	0.344459	0.423146	0.326817	0.310133	0.36734	0.400446	0.400583	0.399806	0.37192	0.395689	0.399313	0.399371	0.399407	0.399086	0.399356	0.399422	0.394617	0.39715	0.383546
Metabolism	Metabolism of Cofactors and Vitamins	Thiamine metabolism	0.346246	0.350981	0.379476	0.374376	0.374031	0.374324	0.371264	0.371072	0.37104	0.363118	0.368511	0.368874	0.368873	0.369093	0.368849	0.369013	0.370305	0.423766	0.403842	0.373003
Metabolism	Amino Acid Metabolism	Lysine degradation	0.322559	0.331722	0.193961	0.25176	0.259824	0.284292	0.436372	0.444132	0.44217	0.402489	0.445408	0.454654	0.454804	0.45441	0.454414	0.453935	0.447944	0.163892	0.267446	0.366641
Metabolism	Xenobiotics Biodegradation and Metabolism	Aminobenzoate degradation	0.210694	0.193826	0.155062	0.245291	0.258623	0.288006	0.392353	0.401453	0.405637	0.331376	0.39429	0.402033	0.402119	0.401648	0.401825	0.402228	0.398108	0.528625	0.486661	0.352624
Metabolism	Metabolism of Cofactors and Vitamins	Ubiquinone and other terpenoid-quinone biosynthesis	0.350463	0.341239	0.415642	0.41856	0.426546	0.42288	0.347789	0.344497	0.341952	0.358859	0.349231	0.344659	0.344568	0.34434	0.344788	0.344434	0.341012	0.238743	0.276733	0.35247
Metabolism	Metabolism of Other Amino Acids	beta-Alanine metabolism	0.323247	0.334989	0.195257	0.263525	0.273768	0.281484	0.403011	0.409036	0.40708	0.381763	0.411411	0.418433	0.418551	0.418067	0.418277	0.41778	0.413513	0.155431	0.248379	0.347
Cellular Processes and Signaling	Inorganic ion transport and metabolism	Inorganic ion transport and metabolism_Unclassified	0.411099	0.427961	0.338581	0.419462	0.437982	0.381197	0.322998	0.32133	0.319547	0.370317	0.330229	0.324497	0.324428	0.324745	0.324785	0.324177	0.323014	0.201014	0.244116	0.340604
Metabolism	Metabolism of Other Amino Acids	Selenocompound metabolism	0.307305	0.315147	0.319036	0.376873	0.390523	0.362003	0.328563	0.327234	0.328808	0.328778	0.327696	0.325792	0.325756	0.326038	0.325894	0.325946	0.32699	0.409212	0.380464	0.339898
Genetic Information Processing	Replication and Repair	Nucleotide excision repair	0.23327	0.207364	0.340697	0.221977	0.200487	0.285632	0.323503	0.324344	0.32471	0.274375	0.315819	0.32051	0.320558	0.320543	0.320205	0.320764	0.322513	0.405507	0.376813	0.303136
Metabolism	Amino Acid Metabolism	Phenylalanine metabolism	0.252215	0.265129	0.154122	0.311953	0.337949	0.302334	0.324863	0.329133	0.32858	0.323718	0.334666	0.334663	0.334651	0.334519	0.334802	0.334251	0.331342	0.201184	0.247926	0.300947
Genetic Information Processing	Folding, Sorting and Degradation	Sulfur relay system	0.323692	0.347128	0.185333	0.313091	0.336697	0.275561	0.303036	0.305294	0.305717	0.32408	0.310061	0.310236	0.310255	0.310418	0.310386	0.309976	0.308865	0.230383	0.258684	0.298889
Metabolism	Metabolism of Terpenoids and Polyketides	Prenyltransferases	0.259389	0.243489	0.34904	0.238189	0.217994	0.276427	0.299827	0.299357	0.299869	0.270166	0.293238	0.296453	0.296495	0.296467	0.296221	0.296669	0.297139	0.364704	0.341332	0.291182
Metabolism	Energy Metabolism	Photosynthesis proteins	0.23714	0.217976	0.330758	0.218371	0.198052	0.270129	0.305742	0.306414	0.306582	0.266472	0.299171	0.303424	0.303473	0.3033	0.303149	0.303619	0.303324	0.365406	0.34486	0.288809
Metabolism	Energy Metabolism	Sulfur metabolism	0.310416	0.321798	0.275139	0.274247	0.275745	0.266431	0.273746	0.273335	0.274507	0.284448	0.274359	0.274355	0.274382	0.27466	0.274363	0.27437	0.273797	0.289121	0.284542	0.280198
Metabolism	Metabolism of Terpenoids and Polyketides	Limonene and pinene degradation	0.204202	0.201021	0.100739	0.157817	0.166727	0.187766	0.310299	0.318814	0.323414	0.270002	0.31268	0.320769	0.320893	0.320712	0.320552	0.320953	0.317711	0.435922	0.398338	0.279438
Metabolism	Xenobiotics Biodegradation and Metabolism	Drug metabolism - other enzymes	0.248603	0.240061	0.311114	0.257577	0.247483	0.277987	0.274409	0.274312	0.275261	0.261354	0.271009	0.271494	0.271486	0.271426	0.271417	0.271719	0.272532	0.356813	0.327751	0.276516
Metabolism	Energy Metabolism	Photosynthesis	0.21857	0.198069	0.320423	0.204566	0.183578	0.258202	0.292736	0.29338	0.293616	0.251353	0.285738	0.290037	0.290084	0.28993	0.289755	0.290258	0.290185	0.361305	0.337482	0.275751
Metabolism	Metabolism of Terpenoids and Polyketides	Geraniol degradation	0.198848	0.202744	0.0955546	0.15811	0.167703	0.197862	0.339071	0.346192	0.344412	0.296086	0.346127	0.355339	0.355471	0.355049	0.355088	0.354698	0.348907	0.0995203	0.190668	0.268813
Metabolism	Glycan Biosynthesis and Metabolism	Lipopolysaccharide biosynthesis	0.363219	0.394179	0.230708	0.292937	0.306246	0.245445	0.253964	0.254305	0.253629	0.305179	0.262434	0.260549	0.260577	0.261177	0.260747	0.260178	0.25599	0.11125	0.163806	0.262975
Metabolism	Carbohydrate Metabolism	C5-Branched dibasic acid metabolism	0.239618	0.247876	0.19892	0.241689	0.251098	0.250045	0.280932	0.282385	0.280992	0.276043	0.284903	0.286457	0.286481	0.286426	0.286451	0.286121	0.284892	0.152432	0.200158	0.258101
Metabolism	Xenobiotics Biodegradation and Metabolism	Chloroalkane and chloroalkene degradation	0.231875	0.218653	0.2186	0.196201	0.188884	0.215844	0.254032	0.257	0.26114	0.234655	0.251004	0.253942	0.253983	0.253723	0.253815	0.254379	0.255426	0.454623	0.385927	0.257563
Metabolism	Metabolism of Cofactors and Vitamins	Riboflavin metabolism	0.279169	0.287679	0.258644	0.246131	0.243482	0.248188	0.262635	0.26365	0.262026	0.271106	0.264884	0.265242	0.265256	0.265157	0.26523	0.265059	0.263189	0.181536	0.211302	0.256293
Metabolism	Biosynthesis of Other Secondary Metabolites	Streptomycin biosynthesis	0.216829	0.22615	0.20788	0.211155	0.208112	0.217784	0.263537	0.265973	0.268416	0.245384	0.262336	0.265626	0.265682	0.265851	0.265518	0.265798	0.266104	0.356034	0.324513	0.256246
Metabolism	Amino acid metabolism	Amino acid metabolism_Unclassified	0.235668	0.25409	0.233511	0.357961	0.377901	0.304026	0.230677	0.22833	0.227836	0.254471	0.234147	0.228607	0.228505	0.228309	0.228906	0.228529	0.227918	0.208172	0.214543	0.249058
Cellular Processes and Signaling	Cell motility and secretion	Cell motility and secretion_Unclassified	0.284116	0.266756	0.34526	0.234485	0.216293	0.258969	0.242245	0.239324	0.236787	0.244397	0.239862	0.239398	0.239394	0.239313	0.239301	0.239242	0.237134	0.139304	0.174761	0.239807
Metabolism	Metabolism of Other Amino Acids	Cyanoamino acid metabolism	0.240259	0.2388	0.264526	0.299297	0.305545	0.284196	0.231828	0.229846	0.22832	0.242174	0.233436	0.229907	0.229841	0.229889	0.230037	0.229777	0.229616	0.173087	0.192511	0.2391
Metabolism	Lipid Metabolism	Biosynthesis of unsaturated fatty acids	0.277909	0.290328	0.206602	0.243579	0.251862	0.222924	0.227032	0.227946	0.228267	0.248064	0.230659	0.229818	0.229828	0.230097	0.229902	0.229737	0.227551	0.207242	0.214814	0.23443
Cellular Processes and Signaling	Other transporters	Other transporters_Unclassified	0.274313	0.287732	0.257772	0.278237	0.285483	0.255158	0.218664	0.21604	0.214437	0.243012	0.220435	0.217502	0.217476	0.217942	0.217629	0.217322	0.217018	0.135251	0.163725	0.229218
Metabolism	Xenobiotics Biodegradation and Metabolism	Naphthalene degradation	0.159584	0.152025	0.111447	0.136584	0.138546	0.159132	0.240189	0.24589	0.251018	0.204502	0.23838	0.244291	0.24438	0.244211	0.244112	0.244712	0.243708	0.450899	0.380012	0.228085
Metabolism	Carbohydrate Metabolism	Ascorbate and aldarate metabolism	0.279215	0.323039	0.157573	0.366934	0.400371	0.26625	0.172098	0.170736	0.170405	0.24611	0.184303	0.174709	0.174575	0.175003	0.175261	0.174415	0.173292	0.0906143	0.117794	0.210142
Metabolism	Carbohydrate Metabolism	Inositol phosphate metabolism	0.252894	0.274713	0.228341	0.288803	0.298108	0.233573	0.180492	0.178283	0.177409	0.216382	0.184325	0.179612	0.179553	0.179786	0.179837	0.179466	0.17736	0.125357	0.143044	0.203018
Cellular Processes	Transport and Catabolism	Peroxisome	0.162413	0.165347	0.111743	0.135985	0.13888	0.159398	0.242456	0.24599	0.244914	0.214872	0.24534	0.251035	0.251131	0.251196	0.250871	0.250686	0.248845	0.106473	0.158052	0.201875
Cellular Processes	Cell Motility	Cytoskeleton proteins	0.184094	0.172345	0.233867	0.132109	0.112107	0.160645	0.186874	0.187644	0.191325	0.168095	0.180224	0.18287	0.182921	0.182824	0.182684	0.183405	0.185723	0.401126	0.325318	0.196642
Metabolism	Xenobiotics Biodegradation and Metabolism	Caprolactam degradation	0.161002	0.173239	0.0887621	0.129331	0.135525	0.145699	0.23041	0.235052	0.234377	0.212152	0.2354	0.24055	0.240633	0.240398	0.240419	0.240192	0.23635	0.102407	0.151845	0.193355
Metabolism	Metabolism of cofactors and vitamins	Metabolism of cofactors and vitamins_Unclassified	0.201168	0.203258	0.152663	0.209241	0.219862	0.192382	0.185611	0.18591	0.185347	0.197697	0.189234	0.188094	0.188077	0.188097	0.188191	0.187915	0.187175	0.125658	0.147173	0.185408
Metabolism	Metabolism of Cofactors and Vitamins	Vitamin B6 metabolism	0.176512	0.188347	0.128372	0.166673	0.172725	0.152589	0.163405	0.16384	0.163924	0.173295	0.166257	0.166269	0.166282	0.166381	0.16632	0.16613	0.165418	0.118128	0.13533	0.161379
Metabolism	Metabolism of Terpenoids and Polyketides	Tetracycline biosynthesis	0.172054	0.142647	0.327648	0.166536	0.142295	0.204358	0.14358	0.139176	0.138029	0.135687	0.135287	0.132948	0.1329	0.132968	0.132838	0.133245	0.13339	0.213335	0.185153	0.160214
Metabolism	Xenobiotics Biodegradation and Metabolism	Toluene degradation	0.139967	0.147407	0.0909039	0.151027	0.162906	0.150005	0.165532	0.167831	0.168393	0.165258	0.169106	0.169614	0.169624	0.169659	0.16965	0.169521	0.167301	0.152157	0.158989	0.15815
Genetic Information Processing	Transcription	RNA polymerase	0.118929	0.105166	0.189418	0.118935	0.106397	0.145283	0.146071	0.145737	0.146087	0.127349	0.141434	0.142673	0.142678	0.142541	0.142547	0.142878	0.143206	0.214982	0.190169	0.144867
Organismal Systems	Endocrine System	PPAR signaling pathway	0.0890844	0.084932	0.0922375	0.0695555	0.0642337	0.108849	0.181253	0.18444	0.183413	0.146233	0.18179	0.187297	0.187377	0.187307	0.187077	0.187072	0.185439	0.0877699	0.123264	0.143085
Metabolism	Xenobiotics Biodegradation and Metabolism	Polycyclic aromatic hydrocarbon degradation	0.0962883	0.0823313	0.149172	0.0902953	0.0777276	0.121586	0.144795	0.146442	0.147114	0.120054	0.141536	0.144034	0.144051	0.143917	0.143874	0.144222	0.143784	0.214477	0.190415	0.136111
Metabolism	Carbohydrate metabolism	Carbohydrate metabolism_Unclassified	0.149556	0.163399	0.10277	0.177527	0.1902	0.146739	0.120603	0.12104	0.121876	0.141465	0.12454	0.121646	0.121602	0.121795	0.121814	0.121636	0.122346	0.140012	0.133974	0.134976
Metabolism	Xenobiotics Biodegradation and Metabolism	Drug metabolism - cytochrome P450	0.139646	0.139308	0.0893601	0.109018	0.112783	0.117181	0.153794	0.155296	0.154036	0.146262	0.156365	0.158581	0.158632	0.158397	0.158519	0.158298	0.156205	0.0477607	0.0857307	0.134483
Genetic Information Processing	Restriction enzyme	Restriction enzyme_Unclassified	0.0529063	0.056665	0.0436515	0.118634	0.130482	0.126041	0.136648	0.139899	0.14338	0.121925	0.13796	0.138598	0.138578	0.138233	0.138641	0.13885	0.139862	0.280516	0.232566	0.134423
Metabolism	Metabolism of Other Amino Acids	Taurine and hypotaurine metabolism	0.113115	0.107591	0.13076	0.112092	0.108954	0.127775	0.136431	0.13772	0.138209	0.126503	0.135575	0.13648	0.136488	0.136388	0.136424	0.136579	0.136041	0.178605	0.164007	0.13346
Metabolism	Lipid Metabolism	Synthesis and degradation of ketone bodies	0.0561718	0.0494395	0.0400778	0.0546426	0.0547094	0.0921617	0.168239	0.172518	0.172489	0.128509	0.169338	0.175016	0.17509	0.174959	0.174823	0.174859	0.172642	0.118676	0.138835	0.129642
Metabolism	Metabolism of Other Amino Acids	D-Alanine metabolism	0.116266	0.101322	0.21074	0.119936	0.106339	0.145289	0.120514	0.118847	0.119147	0.110126	0.115157	0.114663	0.11464	0.114504	0.114575	0.114931	0.114953	0.206714	0.175047	0.129143
Metabolism	Lipid metabolism	Lipid metabolism_Unclassified	0.155746	0.162196	0.1287	0.186417	0.195477	0.153751	0.103906	0.103089	0.103485	0.130702	0.106594	0.102328	0.102268	0.102302	0.102534	0.102386	0.102808	0.136458	0.123603	0.126566
Human Diseases	Infectious Diseases	Tuberculosis	0.111969	0.0998903	0.158759	0.0955337	0.0844092	0.119227	0.131264	0.130965	0.130642	0.114422	0.127923	0.129654	0.129677	0.129724	0.12952	0.129714	0.129508	0.142179	0.137996	0.124367
Metabolism	Xenobiotics Biodegradation and Metabolism	Metabolism of xenobiotics by cytochrome P450	0.134849	0.13702	0.0887382	0.107937	0.11188	0.111426	0.137152	0.138225	0.137064	0.134487	0.13966	0.141081	0.141123	0.140936	0.141046	0.14083	0.138702	0.042954	0.0763434	0.123234
Metabolism	Metabolism of Terpenoids and Polyketides	Polyketide sugar unit biosynthesis	0.0939198	0.101717	0.0634934	0.0791292	0.0789547	0.0838597	0.134302	0.136421	0.138235	0.11856	0.133966	0.137412	0.137475	0.137574	0.137317	0.137473	0.137506	0.179309	0.164623	0.122697
Organismal Systems	Environmental Adaptation	Plant-pathogen interaction	0.136706	0.132453	0.154164	0.106575	0.0971541	0.114804	0.121243	0.120362	0.119821	0.12058	0.119581	0.120081	0.120097	0.120218	0.120026	0.120081	0.120815	0.106343	0.110563	0.120088
Metabolism	Metabolism of Other Amino Acids	D-Glutamine and D-glutamate metabolism	0.10943	0.106296	0.13203	0.114484	0.11116	0.121349	0.114	0.113788	0.113852	0.110636	0.112855	0.112666	0.112659	0.112691	0.112648	0.112733	0.113002	0.136869	0.128849	0.115895
Genetic Information Processing	Translation	RNA transport	0.116447	0.107805	0.167677	0.11716	0.108435	0.125084	0.104222	0.103129	0.103489	0.103221	0.101129	0.100357	0.100338	0.100263	0.100332	0.100554	0.101273	0.168436	0.144935	0.114436
Metabolism	Biosynthesis of Other Secondary Metabolites	Phenylpropanoid biosynthesis	0.117063	0.12263	0.13474	0.147769	0.149354	0.138155	0.113682	0.112381	0.110812	0.120914	0.115308	0.113465	0.113434	0.113543	0.113529	0.113285	0.113168	0.0342684	0.061589	0.113636
Metabolism	Biosynthesis of Other Secondary Metabolites	Tropane, piperidine and pyridine alkaloid biosynthesis	0.100707	0.102944	0.0474455	0.0916688	0.099267	0.0926758	0.122902	0.124814	0.124774	0.119357	0.125958	0.12744	0.127466	0.127424	0.127438	0.127281	0.12708	0.0721501	0.091478	0.109488
Metabolism	Biosynthesis of Other Secondary Metabolites	Novobiocin biosynthesis	0.0986378	0.098745	0.0745943	0.0923913	0.0965846	0.0979964	0.118084	0.118611	0.11828	0.112837	0.119259	0.120457	0.120478	0.120512	0.120438	0.120329	0.12046	0.0703309	0.0879122	0.106681
Metabolism	Biosynthesis and biodegradation of secondary metabolites	Biosynthesis and biodegradation of secondary metabolites_Unclassified	0.138648	0.158203	0.074649	0.18563	0.205671	0.13799	0.0889004	0.0883824	0.0876522	0.125227	0.0953696	0.0904889	0.0904161	0.0905332	0.0907732	0.0902974	0.0892603	0.0284851	0.0492509	0.10557
Environmental Information Processing	Signal Transduction	Phosphatidylinositol signaling system	0.0967643	0.0916713	0.12967	0.0929062	0.0865458	0.103852	0.101746	0.101394	0.101536	0.0955432	0.0995871	0.0999454	0.0999478	0.0999466	0.0998913	0.100041	0.0995808	0.133468	0.121856	0.102942
Metabolism	Metabolism of Cofactors and Vitamins	Biotin metabolism	0.115491	0.121792	0.0912038	0.0955376	0.0968983	0.0931643	0.103644	0.103599	0.103234	0.108194	0.104584	0.104925	0.10495	0.105111	0.10493	0.104837	0.104595	0.0664053	0.0796549	0.100671
Metabolism	Xenobiotics Biodegradation and Metabolism	Bisphenol degradation	0.0488637	0.0338745	0.0641739	0.0330086	0.027811	0.0602237	0.0891241	0.0921775	0.0974597	0.0629665	0.0842444	0.087067	0.087101	0.0870278	0.086922	0.0876877	0.0887789	0.368929	0.272639	0.097899
Metabolism	Glycan Biosynthesis and Metabolism	Other glycan degradation	0.0732345	0.0810551	0.0981355	0.0824378	0.078379	0.0872807	0.102542	0.102363	0.101565	0.0896363	0.101257	0.102811	0.102852	0.104164	0.102731	0.102744	0.103107	0.0654865	0.0784024	0.0926412
Metabolism	Xenobiotics Biodegradation and Metabolism	Ethylbenzene degradation	0.0445885	0.0384529	0.0217366	0.0419979	0.0458085	0.0522628	0.0865153	0.0901314	0.0946056	0.0678647	0.0846034	0.0872371	0.087275	0.0872816	0.0871653	0.0876844	0.0874089	0.300522	0.227413	0.0905555
Human Diseases	Infectious Diseases	Vibrio cholerae pathogenic cycle	0.11499	0.114079	0.091161	0.0879107	0.0881733	0.082914	0.0892297	0.0890092	0.0886391	0.0953136	0.0896371	0.0898437	0.0898566	0.0897842	0.089845	0.0897828	0.0895451	0.0616661	0.0715137	0.089626
Metabolism	Nucleotide metabolism	Nucleotide metabolism_Unclassified	0.116598	0.126717	0.140688	0.162068	0.166995	0.135431	0.065237	0.0628974	0.0620705	0.0948931	0.0672684	0.0619387	0.0618477	0.0618414	0.0621395	0.0619272	0.061384	0.0542032	0.0563862	0.0885543
Metabolism	Metabolism of Terpenoids and Polyketides	Biosynthesis of siderophore group nonribosomal peptides	0.0878815	0.099558	0.0567723	0.170647	0.193452	0.135106	0.0712776	0.0703398	0.0695107	0.0978931	0.0767866	0.0715008	0.0714003	0.0713808	0.0717806	0.0713318	0.0705288	0.0219418	0.0388065	0.0851524
Environmental Information Processing	Signaling Molecules and Interaction	Bacterial toxins	0.0538944	0.0437566	0.0764544	0.0510147	0.0472071	0.0722548	0.0989371	0.0992065	0.0990878	0.0764863	0.0962463	0.0989444	0.0989751	0.0990468	0.0988161	0.0989538	0.100177	0.0987853	0.0989325	0.0845883
Human Diseases	Infectious Diseases	Pertussis	0.130552	0.155307	0.0630133	0.206134	0.236647	0.148102	0.048654	0.045927	0.0456654	0.103656	0.0556888	0.0472835	0.0471598	0.0474125	0.0477149	0.0471421	0.0462403	0.0155715	0.0258842	0.0823029
Metabolism	Xenobiotics Biodegradation and Metabolism	Dioxin degradation	0.0868253	0.0958393	0.0718469	0.13565	0.146243	0.106242	0.0575933	0.0567885	0.0579635	0.0789821	0.0595763	0.0556404	0.0555745	0.0555276	0.0558335	0.0557639	0.0565729	0.122074	0.0982571	0.0794102
Metabolism	Lipid Metabolism	Sphingolipid metabolism	0.0576251	0.0591491	0.0826626	0.0676191	0.0643525	0.0752607	0.0799232	0.0803919	0.0801718	0.0713122	0.0788169	0.0794804	0.0794941	0.0799561	0.0794342	0.0795252	0.0799568	0.0923997	0.0882217	0.0766186
Metabolism	Lipid Metabolism	Linoleic acid metabolism	0.0346298	0.0228433	0.0622636	0.0309719	0.0252478	0.0519988	0.0671866	0.0691066	0.0732056	0.0471164	0.0627997	0.0646325	0.0646494	0.0646119	0.0645265	0.0651425	0.0660828	0.293609	0.215394	0.0761063
Human Diseases	Infectious Diseases	Staphylococcus aureus infection	0.0487884	0.0289072	0.147641	0.0676206	0.0552512	0.0893603	0.0659467	0.0643918	0.0652539	0.048377	0.0592865	0.0592905	0.0592699	0.0591543	0.0591867	0.0596443	0.0602982	0.191198	0.145133	0.0754736
Metabolism	Xenobiotics Biodegradation and Metabolism	Styrene degradation	0.0617334	0.0599001	0.0397819	0.0930105	0.101461	0.0876552	0.0790323	0.0795733	0.0788452	0.0790645	0.0819035	0.081082	0.0810595	0.0809365	0.0811477	0.0809266	0.0796784	0.023869	0.0435211	0.073378
Metabolism	Metabolism of Terpenoids and Polyketides	Biosynthesis of ansamycins	0.0879458	0.105387	0.0477435	0.130818	0.143357	0.0955125	0.0569443	0.0566504	0.0569458	0.0839224	0.0614279	0.0575171	0.0574592	0.0576695	0.0577392	0.0574653	0.0590815	0.0529364	0.0541899	0.0726691
Organismal Systems	Nervous System	Glutamatergic synapse	0.064116	0.0585611	0.0526735	0.0530456	0.0525353	0.0626376	0.0813928	0.0823569	0.0821513	0.0731629	0.081778	0.0831499	0.0831659	0.0831284	0.0831022	0.0830905	0.0831911	0.0589151	0.0675516	0.0720898
Metabolism	Metabolism of Cofactors and Vitamins	Retinol metabolism	0.0718784	0.0735882	0.063285	0.0662686	0.0658573	0.0688832	0.0792792	0.0796757	0.0788145	0.0770304	0.0803251	0.0809485	0.0809605	0.080804	0.080928	0.0808184	0.0797204	0.0241498	0.0436836	0.0714157
Organismal Systems	Endocrine System	Adipocytokine signaling pathway	0.0284082	0.0274013	0.0139347	0.0195344	0.0200481	0.0405229	0.0929414	0.0953871	0.0949008	0.0710111	0.0941055	0.0978883	0.0979424	0.0978119	0.0977656	0.0977157	0.0969125	0.0268913	0.0525621	0.0665098
Metabolism	Glycan biosynthesis and metabolism	Glycan biosynthesis and metabolism_Unclassified	0.108288	0.121104	0.0700409	0.094016	0.0993596	0.0698941	0.0542415	0.0534839	0.0531893	0.0784714	0.0569607	0.0549413	0.0549274	0.0549648	0.0550522	0.0548429	0.0543762	0.0171704	0.030111	0.0650229
Metabolism	Xenobiotics Biodegradation and Metabolism	Chlorocyclohexane and chlorobenzene degradation	0.0774289	0.0741157	0.065627	0.041344	0.0353216	0.0485044	0.0689145	0.0698286	0.0697099	0.066752	0.0691241	0.0703468	0.0703752	0.0703998	0.0702818	0.0703226	0.0693332	0.0553088	0.0604318	0.0643932
Human Diseases	Neurodegenerative Diseases	Alzheimer's disease	0.0535673	0.0520321	0.046095	0.0538381	0.0548711	0.0588321	0.0678602	0.0683629	0.0682208	0.0611066	0.068027	0.0687867	0.0688023	0.0689603	0.0687575	0.0687425	0.0682375	0.0549598	0.0598509	0.0621006
Metabolism	Xenobiotics Biodegradation and Metabolism	Nitrotoluene degradation	0.0522769	0.0564288	0.0506598	0.0686819	0.0715554	0.0688081	0.0676172	0.0674748	0.0667653	0.068384	0.0689663	0.068606	0.068595	0.0685884	0.0686343	0.0684908	0.0689505	0.0204744	0.0372308	0.0619573
Metabolism	Metabolism of Other Amino Acids	Phosphonate and phosphinate metabolism	0.0674248	0.0666269	0.0530288	0.072164	0.0754906	0.0681317	0.0595084	0.0597017	0.0594986	0.0638638	0.060621	0.0598117	0.0597992	0.0599024	0.0598568	0.0597881	0.0599894	0.0525462	0.0550617	0.0617272
Metabolism	Xenobiotics Biodegradation and Metabolism	Xylene degradation	0.051143	0.0578576	0.0298364	0.0792218	0.0867726	0.0638014	0.050777	0.0514401	0.0529617	0.0581958	0.0520242	0.0507323	0.0507069	0.0506274	0.0508256	0.0508627	0.0515515	0.119215	0.0952884	0.0607285
Metabolism	Biosynthesis of Other Secondary Metabolites	Isoquinoline alkaloid biosynthesis	0.0489789	0.0514006	0.0236919	0.0509256	0.055077	0.0510056	0.0656114	0.0666251	0.0668867	0.0636158	0.067075	0.0677271	0.0677365	0.0677309	0.0677363	0.0676748	0.0677603	0.0541799	0.059142	0.0595043
Organismal Systems	Endocrine System	Insulin signaling pathway	0.0591754	0.0594185	0.0595999	0.0535207	0.0522765	0.054246	0.0599262	0.0601844	0.0602011	0.0598423	0.0602539	0.0605433	0.0605481	0.060475	0.0605312	0.060526	0.060562	0.0526459	0.0554104	0.0584151
Cellular Processes and Signaling	Cell division	Cell division_Unclassified	0.0613818	0.0656322	0.0349063	0.0574669	0.0615692	0.0524466	0.063532	0.0637996	0.0634265	0.0651738	0.0650123	0.0654443	0.0654565	0.0654199	0.0654569	0.065325	0.0649642	0.0199536	0.0355473	0.0579955
Environmental Information Processing	Signaling Molecules and Interaction	Ion channels	0.0500445	0.0463342	0.0809377	0.0557667	0.0512436	0.0595049	0.0504198	0.050324	0.0509332	0.0471534	0.0482312	0.0480447	0.0480362	0.0480492	0.0480209	0.0482176	0.0479773	0.11787	0.0936994	0.057411
Metabolism	Lipid Metabolism	Arachidonic acid metabolism	0.0616279	0.0610873	0.050698	0.0581428	0.0595476	0.0594172	0.0608284	0.0610509	0.0604276	0.0621142	0.0621679	0.0620485	0.0620523	0.0622277	0.0620585	0.0619429	0.0617602	0.0187612	0.0336305	0.0569259
Metabolism	Metabolism of Cofactors and Vitamins	Lipoic acid metabolism	0.0459797	0.0487423	0.0276462	0.0486519	0.0523089	0.0466558	0.0592979	0.0600967	0.060308	0.0560417	0.060033	0.0608774	0.0608916	0.0609001	0.0608707	0.0608447	0.05994	0.0521846	0.0554212	0.0546154
Human Diseases	Neurodegenerative Diseases	Huntington's disease	0.056448	0.0601394	0.0256248	0.0442756	0.0473969	0.0445628	0.0602173	0.0606866	0.0603542	0.0580156	0.0613821	0.0622824	0.0623092	0.0623751	0.0622659	0.0621619	0.0616725	0.0188763	0.0337981	0.0528866
Genetic Information Processing	Translation	Ribosome biogenesis in eukaryotes	0.0471442	0.0445585	0.0508558	0.0411476	0.0394567	0.0463992	0.0552956	0.0557184	0.0556504	0.0509843	0.0550989	0.0558088	0.055818	0.0557756	0.0557755	0.0558015	0.0555092	0.0508036	0.0527434	0.0515971
Cellular Processes and Signaling	Electron transfer carriers	Electron transfer carriers_Unclassified	0.0401097	0.0512457	0.0182347	0.0918975	0.109639	0.0805299	0.0485652	0.0474725	0.047215	0.0598868	0.0511641	0.0487696	0.0487239	0.0486399	0.0489191	0.0486531	0.0483464	0.0140398	0.0263886	0.0514968
Metabolism	Biosynthesis of Other Secondary Metabolites	Butirosin and neomycin biosynthesis	0.0308187	0.0278664	0.0408497	0.0278529	0.0249582	0.0386326	0.0536633	0.0545587	0.0551307	0.0434715	0.0526849	0.0539545	0.0539697	0.0540344	0.0538964	0.0540267	0.0548411	0.0844718	0.0743657	0.0491604
Environmental Information Processing	Signaling Molecules and Interaction	Cellular antigens	0.0374626	0.0387008	0.0145283	0.0380462	0.042136	0.0419389	0.0590796	0.0602185	0.0599033	0.053876	0.0607865	0.0617975	0.0618186	0.0620556	0.0617852	0.0616805	0.0607448	0.0176296	0.033185	0.0488091
Human Diseases	Cancers	Pathways in cancer	0.0505524	0.0493428	0.0482375	0.0365376	0.0347342	0.0433934	0.0506606	0.0510793	0.0510446	0.0483562	0.0505754	0.0510811	0.0510934	0.0511944	0.0510503	0.0510784	0.0508665	0.049637	0.0502286	0.0484602
Metabolism	Glycan Biosynthesis and Metabolism	Glycosphingolipid biosynthesis - globo series	0.0339343	0.0412515	0.0270119	0.0402866	0.0418408	0.0367682	0.0526568	0.053336	0.0534429	0.0474382	0.0527196	0.0537922	0.0538172	0.0541448	0.0537699	0.0537775	0.0539378	0.0512147	0.0517562	0.0477314
Metabolism	Biosynthesis of Other Secondary Metabolites	Penicillin and cephalosporin biosynthesis	0.0310629	0.0324643	0.0167633	0.0345365	0.036756	0.03706	0.0595188	0.0604431	0.0599853	0.0503465	0.0602913	0.0618324	0.0618606	0.0620771	0.0617971	0.0617217	0.0617753	0.0183336	0.033456	0.047478
Human Diseases	Immune System Diseases	Primary immunodeficiency	0.0454568	0.0438688	0.0513998	0.0438377	0.0429039	0.0454591	0.0472754	0.046983	0.0469364	0.0449334	0.0465091	0.0467849	0.0467897	0.0467601	0.0467684	0.046797	0.0467827	0.0492002	0.0480171	0.0464981
Metabolism	Lipid Metabolism	alpha-Linolenic acid metabolism	0.0408353	0.0443154	0.0226854	0.0400445	0.0434614	0.0397074	0.050363	0.0510359	0.050772	0.0501544	0.05188	0.0523972	0.0524057	0.0524365	0.0524004	0.0522994	0.0514242	0.014816	0.0281741	0.0442952
Genetic Information Processing	Folding, Sorting and Degradation	Protein processing in endoplasmic reticulum	0.0289081	0.0259793	0.0381878	0.0237012	0.0210988	0.0367423	0.0533944	0.0539203	0.0532175	0.0437913	0.0532419	0.0545715	0.0545919	0.0547908	0.054511	0.0544931	0.0544211	0.0163547	0.0294278	0.0423866
Metabolism	Metabolism of Terpenoids and Polyketides	Biosynthesis of vancomycin group antibiotics	0.0229937	0.0239872	0.0144813	0.0204648	0.0207614	0.0270608	0.0501557	0.0511065	0.0514706	0.0405064	0.0501179	0.0517852	0.0518116	0.0518206	0.0517352	0.0517678	0.0516185	0.0495356	0.0504799	0.0412453
Human Diseases	Metabolic Diseases	Type I diabetes mellitus	0.0293161	0.0262843	0.0405565	0.027562	0.0253508	0.0367588	0.0452235	0.0454868	0.045464	0.0377609	0.0444005	0.0452741	0.0452851	0.0452402	0.0452291	0.0452866	0.04518	0.047767	0.0470179	0.0405497
Human Diseases	Metabolic Diseases	Type II diabetes mellitus	0.0432078	0.0423619	0.0499899	0.039943	0.0383222	0.0412866	0.0389869	0.0386784	0.0386844	0.03932	0.0383961	0.0383096	0.0383098	0.0383031	0.0383038	0.0383338	0.0389677	0.0463998	0.0435616	0.0405088
Cellular Processes	Transport and Catabolism	Lysosome	0.0278567	0.0329649	0.0215599	0.0115839	0.00880373	0.0193191	0.0507394	0.0516642	0.0513656	0.040525	0.0507343	0.0529303	0.0529788	0.0535614	0.0528475	0.0528491	0.0533589	0.0157692	0.0287129	0.0384276
Metabolism	Xenobiotics Biodegradation and Metabolism	Atrazine degradation	0.0417626	0.0418211	0.0143633	0.047265	0.053427	0.0424133	0.0397004	0.0400306	0.0398196	0.0438098	0.0415995	0.0411121	0.0411051	0.0410532	0.0411619	0.0410298	0.0407529	0.0123102	0.0222924	0.0382542
Human Diseases	Neurodegenerative Diseases	Amyotrophic lateral sclerosis (ALS)	0.0563936	0.0639317	0.032484	0.0443549	0.0460026	0.0351954	0.0353521	0.0352259	0.0350317	0.0428536	0.0364782	0.0361443	0.0361513	0.0362438	0.0361693	0.0360794	0.0354668	0.011042	0.0196961	0.037384
Metabolism	Metabolism of Terpenoids and Polyketides	Zeatin biosynthesis	0.0275171	0.025152	0.0397653	0.0264163	0.0236105	0.032161	0.0340322	0.0340243	0.0340675	0.03	0.0331913	0.0335377	0.0335418	0.0335961	0.0335106	0.0335703	0.0336553	0.0444341	0.0407218	0.032974
Metabolism	Xenobiotics Biodegradation and Metabolism	Fluorobenzoate degradation	0.035833	0.0421706	0.0138959	0.0459993	0.0508952	0.0371202	0.0300826	0.0303988	0.0302391	0.0377001	0.0321686	0.0312398	0.0312309	0.0312703	0.0312976	0.0311695	0.0306206	0.0095175	0.0167916	0.0315601
Human Diseases	Infectious Diseases	Epithelial cell signaling in Helicobacter pylori infection	0.0433996	0.0478056	0.0239436	0.0521832	0.0574496	0.0389571	0.0252738	0.0246185	0.024454	0.0354655	0.0265423	0.0252457	0.0252274	0.0252056	0.0253221	0.0251982	0.0258923	0.00814925	0.0140289	0.0302296
Human Diseases	Cancers	Renal cell carcinoma	0.0272792	0.0250143	0.0372814	0.0221856	0.0198328	0.0287511	0.0297726	0.0300378	0.0301228	0.0274694	0.0293009	0.0294884	0.0294902	0.029492	0.0294652	0.0295257	0.0291569	0.0431267	0.0384096	0.0297475
Genetic Information Processing	Replication and Repair	Non-homologous end-joining	0.0157837	0.0135138	0.00232641	0.0028335	0.00229466	0.014599	0.0419191	0.0431415	0.0429246	0.0301428	0.0422937	0.0442751	0.044309	0.0444293	0.0442046	0.0441945	0.0434774	0.0123265	0.0236911	0.0290884
Cellular Processes and Signaling	Sporulation	Sporulation_Unclassified	0.0379459	0.0313889	0.00424963	0.00582093	0.00585336	0.0120331	0.0332976	0.0306033	0.0306513	0.0218086	0.0288189	0.0301302	0.0301459	0.0301925	0.0300977	0.0302357	0.0507004	0.0506001	0.0439102	0.0283413
Cellular Processes	Cell Growth and Death	Meiosis - yeast	0.00794118	0.00382611	0.00154436	0.00244325	0.00202138	0.0128489	0.036933	0.0379919	0.0377998	0.0257175	0.0372301	0.0389848	0.0390093	0.0389934	0.0389235	0.0389141	0.0382726	0.0108165	0.020818	0.024791
Metabolism	Biosynthesis of Other Secondary Metabolites	beta-Lactam resistance	0.0213153	0.0229032	0.0128554	0.0183561	0.018933	0.0181271	0.0284488	0.0288344	0.028559	0.025651	0.0287713	0.0294295	0.0294479	0.0296789	0.0294136	0.0293801	0.0292104	0.00932397	0.0159587	0.0239262
Organismal Systems	Excretory System	Proximal tubule bicarbonate reclamation	0.025128	0.0288065	0.0121531	0.0351022	0.0388773	0.028559	0.0229149	0.0230855	0.0229636	0.0279597	0.024406	0.0237154	0.0237058	0.0237394	0.0237636	0.0236668	0.0234893	0.00712835	0.0128214	0.0237887
Metabolism	Metabolism of Terpenoids and Polyketides	Carotenoid biosynthesis	0.0545813	0.061502	0.0433873	0.011669	0.00401772	0.00739006	0.0208371	0.0207092	0.0206017	0.0277455	0.0207026	0.0212709	0.0213013	0.0212645	0.0212332	0.0212522	0.0209814	0.00672131	0.0117506	0.023101
Environmental Information Processing	Signal Transduction	MAPK signaling pathway - yeast	0.0283438	0.0302394	0.0156935	0.0324509	0.0352774	0.0248371	0.0220951	0.021731	0.0215876	0.0246064	0.0225059	0.0222423	0.0222451	0.0223559	0.0222668	0.0222004	0.0224719	0.00711299	0.0122984	0.0227664
Genetic Information Processing	Transcription related proteins	Transcription related proteins_Unclassified	0.0354869	0.0405265	0.0228308	0.0409277	0.0445707	0.0267075	0.0118084	0.0114157	0.0119832	0.0228689	0.0124656	0.0110961	0.0110768	0.0110771	0.0111654	0.0111479	0.0110391	0.0385915	0.0287188	0.0218687
Metabolism	Lipid Metabolism	Primary bile acid biosynthesis	0.00662054	0.00451631	0.0054078	0.00973334	0.010485	0.0127435	0.0213422	0.0219788	0.0230339	0.0143145	0.0202268	0.0211249	0.0211362	0.0211434	0.0210976	0.0212422	0.0214194	0.0750551	0.0565545	0.0215356
Human Diseases	Infectious Diseases	African trypanosomiasis	0.0110364	0.010649	0.00245715	0.012572	0.0145798	0.0162438	0.0255714	0.0260557	0.0259114	0.0213648	0.0260923	0.0267298	0.0267372	0.0267464	0.0267167	0.026676	0.0262406	0.00758524	0.0143067	0.0196985
Genetic Information Processing	Folding, Sorting and Degradation	Proteasome	0.0198902	0.0197258	0.0105866	0.0142813	0.0148932	0.0146106	0.0208278	0.02104	0.0209216	0.0204664	0.0212518	0.0215846	0.021591	0.0216823	0.0215797	0.0215478	0.0217103	0.00628136	0.0117272	0.018221
Metabolism	Glycan Biosynthesis and Metabolism	Glycosaminoglycan degradation	0.0156431	0.0192424	0.011936	0.00768092	0.00668349	0.0095989	0.0230034	0.0232077	0.023062	0.0187087	0.0227994	0.0237584	0.023785	0.0241843	0.0237203	0.023719	0.0242439	0.00773046	0.0130112	0.0181957
Metabolism	Glycan Biosynthesis and Metabolism	N-Glycan biosynthesis	0.0037865	0.00457239	0.00122607	0.00176284	0.00145461	0.0092671	0.0267213	0.0274382	0.0272881	0.01866	0.0268705	0.028141	0.0281599	0.0281484	0.0280958	0.0280893	0.0280345	0.00813422	0.0150957	0.0179445
Human Diseases	Neurodegenerative Diseases	Parkinson's disease	0.0157033	0.0147626	0.00189426	0.00175007	0.00134391	0.00853279	0.0244474	0.0250835	0.0249568	0.0183053	0.0246239	0.0257541	0.0257789	0.0257569	0.0257089	0.025701	0.0252712	0.00761747	0.0139115	0.0177318
Organismal Systems	Immune System	NOD-like receptor signaling pathway	0.0188852	0.0189196	0.0105135	0.0142355	0.0148558	0.014299	0.0198585	0.0200392	0.0199244	0.0197183	0.0202701	0.0205545	0.0205607	0.020654	0.0205519	0.0205201	0.0207875	0.00600004	0.0112014	0.0174921
Organismal Systems	Digestive System	Carbohydrate digestion and absorption	0.0117983	0.0116335	0.00287388	0.0223482	0.0262462	0.0187287	0.0145647	0.0149682	0.0155274	0.0161529	0.0152081	0.0147437	0.0147336	0.0147105	0.014778	0.0147836	0.0150494	0.0388285	0.0305711	0.0172762
Cellular Processes	Cell Growth and Death	Apoptosis	0.0132754	0.010211	0.0281258	0.00890645	0.00546917	0.0171078	0.0164947	0.0165833	0.0167376	0.0124888	0.0155099	0.0157004	0.0157032	0.0156666	0.0156678	0.0157575	0.0156155	0.03889	0.0310328	0.0171023
Metabolism	Lipid Metabolism	Secondary bile acid biosynthesis	0.0028164	0.00227374	0.00510675	0.00928997	0.0101221	0.0104278	0.0146924	0.0151232	0.0162132	0.00946164	0.0135087	0.0140898	0.0140965	0.014118	0.0140733	0.0142191	0.0145129	0.0731206	0.052788	0.016845
Genetic Information Processing	Folding, Sorting and Degradation	Ubiquitin system	0.0118882	0.0128432	0.00279151	0.0224247	0.0261369	0.0202078	0.01782	0.0180839	0.0179893	0.0189003	0.0188563	0.0185711	0.0185634	0.0185895	0.0185986	0.0185291	0.0182161	0.00513309	0.00992999	0.0165302
Human Diseases	Infectious Diseases	Chagas disease (American trypanosomiasis)	0.00882064	0.00911696	0.0021676	0.0121838	0.014261	0.0142132	0.0196303	0.020021	0.0199187	0.0171075	0.0201941	0.0205535	0.020557	0.0205897	0.020549	0.0205105	0.0201685	0.00569718	0.0110025	0.0156454
Human Diseases	Cancers	Prostate cancer	0.0188368	0.0188947	0.0103913	0.0140252	0.0146812	0.0132575	0.0169388	0.0170275	0.0169286	0.0177064	0.0173197	0.0174664	0.0174712	0.0175745	0.0174686	0.0174377	0.0176653	0.0051864	0.00953576	0.0155691
Organismal Systems	Immune System	Antigen processing and presentation	0.0188368	0.0188947	0.0103913	0.0140252	0.0146812	0.0132575	0.0169388	0.0170275	0.0169286	0.0177064	0.0173197	0.0174664	0.0174712	0.0175745	0.0174686	0.0174377	0.0176653	0.0051864	0.00953576	0.0155691
Organismal Systems	Endocrine System	Progesterone-mediated oocyte maturation	0.0188368	0.0188947	0.0103913	0.0140252	0.0146812	0.0132575	0.0169388	0.0170275	0.0169286	0.0177064	0.0173197	0.0174664	0.0174712	0.0175745	0.0174686	0.0174377	0.0176653	0.0051864	0.00953576	0.0155691
Metabolism	Glycan Biosynthesis and Metabolism	Glycosphingolipid biosynthesis - ganglio series	0.0130204	0.0153447	0.0114794	0.00732024	0.00636819	0.00799082	0.0184186	0.0185002	0.0183857	0.0153037	0.0182016	0.0189501	0.0189706	0.0193194	0.0189214	0.0189199	0.0190624	0.00591209	0.0103403	0.0147752
Organismal Systems	Circulatory System	Cardiac muscle contraction	0.0112669	0.00932882	0.00132943	0.00142329	0.00112374	0.00714795	0.0204982	0.0210695	0.0209636	0.0151249	0.0206692	0.0216278	0.0216469	0.021629	0.0215924	0.0215861	0.0212269	0.00629356	0.0116282	0.0145882
Metabolism	Lipid Metabolism	Steroid hormone biosynthesis	0.00911947	0.00909387	0.00168753	0.0115548	0.0129371	0.0127627	0.0176183	0.0180867	0.0179868	0.0156498	0.0182689	0.0185438	0.0185484	0.0187066	0.0185421	0.0185079	0.0184293	0.00522411	0.0099438	0.0142743
Human Diseases	Cancers	Bladder cancer	0.0146344	0.0168102	0.0102268	0.0139008	0.0145744	0.0125783	0.0148947	0.015006	0.0149278	0.0160751	0.0153538	0.0154079	0.0154097	0.0153795	0.0154127	0.0153806	0.0151157	0.00450119	0.00832683	0.0138903
Metabolism	Metabolism of Other Amino Acids	D-Arginine and D-ornithine metabolism	0.00908432	0.00533662	0.0268517	0.00816022	0.00549522	0.0149993	0.00961662	0.00936467	0.00966548	0.0074083	0.00852843	0.00840293	0.00839872	0.008376	0.00838546	0.00847682	0.00855576	0.0366985	0.0271091	0.0120481
Organismal Systems	Digestive System	Mineral absorption	0.00546818	0.00344609	0.000798594	0.00114921	0.000949162	0.00605354	0.0173927	0.0179253	0.0178341	0.0124102	0.0175646	0.0183933	0.0184063	0.0184272	0.0183665	0.0183615	0.0183928	0.00521363	0.00993766	0.0119206
Metabolism	Biosynthesis of Other Secondary Metabolites	Flavonoid biosynthesis	0.003278	0.00306863	0.000750589	0.00106066	0.00087211	0.00555327	0.0158961	0.016387	0.0163035	0.0111616	0.0160554	0.0168155	0.0168272	0.0168433	0.0167888	0.0167857	0.0165167	0.0044729	0.00896386	0.0107579
Human Diseases	Infectious Diseases	Bacterial invasion of epithelial cells	0.027637	0.0315776	0.0254594	0.0068529	0.00298877	0.00371183	0.00678252	0.00636033	0.00632598	0.012125	0.0064662	0.00653003	0.00653962	0.00659463	0.00652009	0.00653263	0.00660343	0.00215188	0.00368156	0.00954955
Organismal Systems	Immune System	RIG-I-like receptor signaling pathway	0.00151125	0.000870606	0.000425854	0.000653649	0.000615831	0.00354206	0.00933936	0.00985982	0.0104607	0.00625373	0.00907786	0.00950511	0.00951002	0.00954669	0.00949083	0.00956226	0.00950753	0.0369094	0.0276054	0.00917094
Human Diseases	Infectious Diseases	Amoebiasis	0.00538295	0.00331313	0.00060529	0.000869313	0.00071912	0.00457477	0.0132565	0.0135594	0.0134867	0.00933764	0.0132714	0.0138977	0.0139089	0.0139471	0.0138772	0.0138743	0.0142822	0.00401357	0.00759222	0.00914577
Human Diseases	Neurodegenerative Diseases	Prion diseases	0.0153053	0.0181495	0.0100772	0.0134262	0.0141682	0.00998989	0.00743703	0.00731416	0.00727557	0.01101	0.00782397	0.00751819	0.00751659	0.00751688	0.00753359	0.00750502	0.00737493	0.00232037	0.00411352	0.00912505
Metabolism	Lipid Metabolism	Ether lipid metabolism	0.00216451	0.0018456	0.000877255	0.00114297	0.00140978	0.00467127	0.0134032	0.0137265	0.013646	0.00935395	0.0134362	0.0140702	0.0140813	0.0141779	0.0140497	0.0140458	0.0138147	0.00418813	0.00756129	0.00903507
Organismal Systems	Endocrine System	Renin-angiotensin system	0.00101947	0.00070049	0.00047552	0.000818964	0.000689261	0.00439933	0.0126433	0.0130423	0.0129767	0.00877997	0.0127747	0.0133824	0.0133903	0.0133577	0.0133618	0.0133583	0.0131461	0.00361879	0.00713812	0.00837228
Metabolism	Biosynthesis of Other Secondary Metabolites	Stilbenoid, diarylheptanoid and gingerol biosynthesis	0.00286176	0.00256433	0.000462888	0.000551712	0.000460393	0.00294355	0.0076546	0.00812097	0.00873068	0.00523927	0.00738229	0.00772444	0.00772806	0.00777824	0.00771116	0.00778578	0.00799228	0.0365567	0.0267443	0.00826281
Metabolism	Lipid Metabolism	Steroid biosynthesis	0.00186956	0.00176422	0.000392866	0.000585904	0.000487682	0.00310991	0.00891806	0.00919672	0.00914978	0.00636631	0.00900933	0.00943659	0.00944178	0.00941329	0.00942159	0.00942126	0.00927171	0.00253314	0.00503659	0.00604349
Organismal Systems	Environmental Adaptation	Circadian rhythm - plant	0.00133726	0.00212795	0.000423247	0.000523176	0.000424876	0.00271329	0.00778902	0.00802621	0.00798545	0.00551025	0.00786641	0.00823718	0.00824374	0.00821786	0.00822366	0.00822185	0.00809317	0.00220161	0.0043953	0.00529271
Organismal Systems	Digestive System	Protein digestion and absorption	0.00154693	0.00216158	0.000445576	0.000502637	0.000407749	0.00260079	0.00746744	0.00769171	0.00765361	0.00529849	0.00754035	0.00789478	0.0079032	0.00802252	0.00788222	0.00788037	0.00774947	0.00219632	0.00421967	0.00510871
Genetic Information Processing	Transcription	Basal transcription factors	0.00117594	0.00103708	0.000325341	0.000488557	0.00040843	0.00259457	0.00756354	0.00770702	0.00765654	0.00522191	0.00753501	0.00789222	0.00789686	0.007874	0.00788051	0.00787857	0.00798617	0.00234517	0.00427092	0.00503886
Cellular Processes	Cell Growth and Death	p53 signaling pathway	0.004582	0.0056042	0.000643752	0.000452514	0.000326212	0.00206138	0.00589484	0.00602052	0.0059897	0.00453613	0.00591995	0.00618503	0.00619312	0.00624786	0.00617227	0.00616998	0.00606571	0.00186744	0.00337978	0.00443749
Human Diseases	Infectious Diseases	Shigellosis	0.0183588	0.0210176	0.0168164	0.00424128	0.00160785	0.000799737	0.000379704	2.84311e-06	1.9213e-06	0.00525136	0.000159909	7.16843e-06	1.14067e-05	1.868e-05	7.15621e-06	1.67755e-05	2.43587e-06	0.000289415	0.000106519	0.00363668
Human Diseases	Infectious Diseases	Toxoplasmosis	0.00443643	0.00543375	0.000564831	0.000326781	0.000220168	0.00138483	0.00394917	0.004014	0.00399322	0.0031804	0.00395477	0.00412626	0.00413201	0.00412793	0.00411647	0.00411502	0.00404429	0.00132391	0.00228331	0.00314355
Human Diseases	Infectious Diseases	Influenza A	0.00443643	0.00543375	0.000564831	0.000326781	0.000220168	0.00138483	0.00394917	0.004014	0.00399322	0.0031804	0.00395477	0.00412626	0.00413201	0.00412793	0.00411647	0.00411491	0.00404429	0.00132391	0.00228331	0.00314355
Human Diseases	Cancers	Colorectal cancer	0.00443643	0.00543375	0.000564831	0.000326781	0.000220168	0.00138483	0.00394917	0.004014	0.00399322	0.0031804	0.00395477	0.00412626	0.00413201	0.00412793	0.00411647	0.00411491	0.00404429	0.00132391	0.00228331	0.00314355
Human Diseases	Cardiovascular Diseases	Viral myocarditis	0.00443643	0.00543375	0.000564831	0.000326781	0.000220168	0.00138483	0.00394917	0.004014	0.00399322	0.0031804	0.00395477	0.00412626	0.00413201	0.00412793	0.00411647	0.00411491	0.00404429	0.00132391	0.00228331	0.00314355
Human Diseases	Cancers	Small cell lung cancer	0.00443643	0.00543375	0.000564831	0.000326781	0.000220168	0.00138483	0.00394917	0.004014	0.00399322	0.0031804	0.00395477	0.00412626	0.00413201	0.00412793	0.00411647	0.00411491	0.00404429	0.00132391	0.00228331	0.00314355
Metabolism	Xenobiotics Biodegradation and Metabolism	1,1,1-Trichloro-2,2-bis(4-chlorophenyl)ethane (DDT) degradation	0.000441021	0.000443417	0.000190437	0.000295967	0.000247186	0.00157983	0.00453902	0.00468192	0.00465811	0.00316988	0.00458601	0.00480421	0.00480923	0.00479419	0.00479687	0.00479583	0.0047168	0.00130572	0.00255966	0.00302186
Human Diseases	Cardiovascular Diseases	Hypertrophic cardiomyopathy (HCM)	0.000456071	0.000206741	0.000130012	0.000249857	0.000212089	0.00135397	0.00389129	0.00401304	0.00399311	0.00269452	0.00393018	0.00411769	0.00411992	0.00411494	0.00411111	0.00411012	0.00404283	0.00108331	0.00219143	0.00258012
Human Diseases	Infectious Diseases	Vibrio cholerae infection	0.00112613	0.000653324	0.000253637	0.000381403	0.000654931	0.00151449	0.00232701	0.00229321	0.00228146	0.00172957	0.00225214	0.00235326	0.0023547	0.00234836	0.00235008	0.00234918	0.00231004	0.000620484	0.00126685	0.0016537
Cellular Processes and Signaling	Germination	Germination_Unclassified	0.0100053	0.0132099	0.000609354	4.10159e-05	5.87993e-06	2.08898e-05	0.000330656	4.59357e-05	1.21591e-05	0.000865564	1.1291e-05	1.11595e-06	7.41618e-07	1.44618e-06	1.10736e-06	9.10907e-06	0.00138243	0.000553611	0.000453217	0.00145057
Metabolism	Biosynthesis of Other Secondary Metabolites	Caffeine metabolism	0.00021194	0.000242947	9.05864e-05	0.000139023	0.000115029	0.000734053	0.00210819	0.00217389	0.00216259	0.00147173	0.0021298	0.00223084	0.00223257	0.00222654	0.00222711	0.00222721	0.00218967	0.000598815	0.00118856	0.00140532
Metabolism	Biosynthesis of Other Secondary Metabolites	Betalain biosynthesis	0.000430832	0.000438341	9.21512e-05	0.000108629	8.8845e-05	0.000564046	0.00162229	0.00167202	0.00166369	0.00125093	0.00163936	0.00171609	0.00171826	0.00171536	0.00171389	0.00171326	0.00168522	0.00057573	0.000930128	0.00112311
Human Diseases	Immune System Diseases	Systemic lupus erythematosus	0.00122785	0.00122074	9.75777e-05	6.60528e-05	5.37482e-05	0.000338276	0.000972627	0.00100314	0.000998234	0.000859015	0.000984013	0.00102945	0.00102995	0.00102678	0.00102779	0.00102752	0.00101126	0.000273854	0.000548987	0.000778782
Organismal Systems	Digestive System	Bile secretion	0.000191985	1.93116e-05	3.61942e-05	7.31912e-05	6.19791e-05	0.000395777	0.00113538	0.00117039	0.00116465	0.000785216	0.00114638	0.00120095	0.00120155	0.00119785	0.00119925	0.00119892	0.00117968	0.000317165	0.000639644	0.000753445
Organismal Systems	Endocrine System	Melanogenesis	0.000166107	0.000269728	3.90955e-05	6.33234e-05	5.37482e-05	0.000338276	0.000973006	0.00100314	0.000998234	0.000773341	0.000982863	0.00102941	0.00103067	0.00102752	0.00102796	0.00102781	0.00101126	0.000305394	0.000552129	0.000667001
Metabolism	Biosynthesis of Other Secondary Metabolites	Clavulanic acid biosynthesis	1.66389e-05	1.30349e-05	3.0062e-05	6.33234e-05	5.29942e-05	0.000338276	0.000972244	0.00100314	0.000998234	0.000670432	0.00098244	0.00102932	0.00102985	0.00102652	0.00102772	0.00102752	0.00101126	0.000271765	0.000547483	0.000637487
Metabolism	Biosynthesis of Other Secondary Metabolites	Flavone and flavonol biosynthesis	0.00106074	0.00104997	8.24121e-05	7.24812e-05	0.000101065	0.000240818	0.000677575	0.000694151	0.000683175	0.000521731	0.000656885	0.000686463	0.000687708	0.000687399	0.000685502	0.000687137	0.000907924	0.000682694	0.000417899	0.00059388
Metabolism	Biosynthesis of Other Secondary Metabolites	Indole alkaloid biosynthesis	0.000310206	0.000211626	6.01219e-05	4.61099e-05	3.50968e-05	0.00022577	0.000649285	0.000668881	0.000665455	0.000482442	0.000656796	0.00068687	0.000687663	0.000688252	0.000685977	0.00068571	0.000673968	0.00027231	0.000377999	0.000461607
Metabolism	Glycan Biosynthesis and Metabolism	Glycosphingolipid biosynthesis - lacto and neolacto series	0.00026346	0.000164754	4.99241e-05	4.45021e-05	3.50968e-05	0.00022577	0.000648888	0.000668881	0.000665455	0.000476666	0.000656374	0.000686589	0.000687583	0.000687624	0.00068593	0.000685452	0.000673968	0.000268463	0.000376495	0.000455362
Cellular Processes	Transport and Catabolism	Endocytosis	8.31197e-06	6.51745e-06	1.42317e-05	3.12113e-05	2.68823e-05	0.000169138	0.000486122	0.000501513	0.000499193	0.000335826	0.000491281	0.000514709	0.000514966	0.000513308	0.000513909	0.000513761	0.000505715	0.000135883	0.000277568	0.00031895
Organismal Systems	Immune System	Fc gamma R-mediated phagocytosis	8.31197e-06	6.51745e-06	1.42317e-05	3.12113e-05	2.68823e-05	0.000169138	0.000486122	0.000501513	0.000499193	0.000335826	0.000491281	0.000514709	0.000514966	0.000513308	0.000513909	0.000513761	0.000505715	0.000135883	0.000277568	0.00031895
Organismal Systems	Endocrine System	GnRH signaling pathway	8.31197e-06	6.51745e-06	1.42317e-05	3.12113e-05	2.68823e-05	0.000169138	0.000486122	0.000501513	0.000499193	0.000335826	0.000491281	0.000514709	0.000514966	0.000513308	0.000513909	0.000513761	0.000505715	0.000135883	0.000277568	0.00031895
Metabolism	Metabolism of Terpenoids and Polyketides	Biosynthesis of type II polyketide products	0.000348625	0.000450959	2.156e-05	1.81513e-06	0	0	0	0	0	3.09975e-05	3.62755e-07	4.95347e-08	1.7289e-08	0	0	0	0	0	0	4.49677e-05
Metabolism	Biosynthesis of Other Secondary Metabolites	Isoflavonoid biosynthesis	0.000398887	9.73372e-05	8.23055e-06	0	0	8.68654e-07	7.61996e-07	0	4.59845e-07	1.00381e-05	3.5399e-07	4.95347e-08	4.91107e-07	7.96924e-06	9.46026e-08	2.21564e-07	6.84853e-06	2.08857e-06	6.35518e-06	2.84766e-05
Metabolism	Enzyme Families	Cytochrome P450	4.68707e-05	4.3013e-05	7.06619e-06	8.03935e-07	0	0	0	0	0	4.84981e-06	3.01403e-07	1.92972e-07	8.0435e-08	4.30699e-07	4.68971e-08	2.57493e-07	0	1.97425e-06	0	5.57304e-06
Organismal Systems	Immune System	Hematopoietic cell lineage	4.54804e-05	4.3013e-05	7.06619e-06	8.03935e-07	0	0	0	0	0	4.84981e-06	3.01403e-07	1.92972e-07	8.0435e-08	4.11438e-07	4.68971e-08	2.57493e-07	0	1.97425e-06	0	5.49885e-06
Metabolism	Energy Metabolism	Photosynthesis - antenna proteins	0	0	0	0	0	0	2.87171e-06	0	0	0	9.75968e-07	2.991e-08	2.93913e-07	1.13043e-06	0	0	0	2.08857e-06	0	3.88974e-07
Organismal Systems	Excretory System	Vasopressin-regulated water reabsorption	0	0	1.53305e-06	0	0	0	0	0	0	0	6.50645e-08	0	0	1.91599e-08	0	0	0	0	0	8.51199e-08
Metabolism	Glycan Biosynthesis and Metabolism	Various types of N-glycan biosynthesis	0	0	0	0	0	0	0	0	0	0	1.20026e-07	0	0	0	0	0	0	0	0	6.31716e-09
Metabolism	Lipid Metabolism	Fatty acid elongation in mitochondria	0	0	0	0	0	0	0	0	0	0	0	0	0	0	0	1.10782e-07	0	0	0	5.83063e-09
Organismal Systems	Excretory System	Aldosterone-regulated sodium reabsorption	0	0	0	0	0	0	0	0	0	0	0	0	0	2.05383e-08	0	0	0	0	0	1.08096e-09
